# Supplementary material for: First-in-human evaluation of [18F]CETO: a novel tracer for adrenocortical tumours
Source: Eur J Nucl Med Mol Imaging. 2022 Sep 8;50(2):398–409. doi: 10.1007/s00259-022-05957-9 (PMC9816205; doi:10.1007/s00259-022-05957-9)
Supplement: Supplementary file 2 — (XLSX 287 kb) [file 259_2022_5957_MOESM2_ESM.xlsx]

## Sheet: Flowchart of excl patients
First-in-human evaluation of [18F]CETO; a novel tracer for adrenocortical tumours
Online Resource 2
Isabella Silins1, Anders Sundin1, Mark Lubberink1, Lleah O'Sullivan1, Mark Gurnell4, Franklin Aigbirhio6, Morris Brown5, Anders Wall1, Tobias Åkerström1, Sara Roslin2, Per Hellman1 *, Gunnar Antoni2*
Departments of 1 Surgical Sciences, 2 Medicinal Chemistry and 3 Medical Sciences at Uppsala University, 4 Institute of Metabolic Science & Department of Medicine, University of Cambridge, 5William Harvey Heart Centre, Queen Mary University of London and 6Wolfson Brain Imaging Centre, Department of Clinical Neurosciences, University of Cambridge.
*Contributed equally as last author
First/corresponding author:
Isabella Silins, Phd-student Uppsala University
isabella.silins@surgsci.uu.se
+4673 680 73 93
ORCID ID 0000-0003-3802-0974

## Sheet: CETO all ind results
															voxel volume
															x h	0.195
															y d	0.195
															z b	0.279
															voxel volume (cm^3)	0.010609
	Table 1 Individual data results from each patient with primary aldosteronism (P1,4,5,7 &8).
	Primary Aldosteronism	1		4		5		7		8
		Left	Right	Left	Right	Left	Right	Left	Right	Left	Right
		Normal	Hyperplasia	Normal	Hyperplasia	Adenoma	Normal	Normal	Adenoma	Normal	Adenoma
	SUV 60-70	9.12	9.36	12.42	11.01	8.83	9.72	9.37	12.11	14.93	16.71
	SUV 60-70 frame 35
	SUV 80-90	9.77	9.74	13.21	12.04	9.11	9.54	8.63	9.92	10.57	11.96
	SUV 80-90 frame 37							10.66	15.33	18.32	19.54
	SUV 120	11.24	13.95	17.78	15.03	12.13	12.87	11.77	17.35	16.36	19.02
	SUV 180	12.69	15.05	18.15	15.47	13.72	13.44	12.06	17.55	15.78	19.99
	SUV 300	11.85	14.6	18.09	15.35			13.06	18.43	16.28	20.14
	BDIF K1=Ki 1T1k							0.29339	0.34267	0.47148	0.55766
	BDIF K1 2T3k							0.37202	0.34998	0.47148	0.55766
	BDIF Ki 2T3k							0.27667	3e-05	0.47148	0.55766
	IDIF K1 1T1k	0.25357	0.26147	0.3304	0.31692			0.29042	0.34204
	IDIF K1 2T3k	0.27128	0.2912	0.38815	0.33923			0.38202	0.34204
	IDIF Ki 2T3k	0.23545	0.2374	0.32133	0.29171			0.27474	0.34204
	IDIF PA K1 1T1k	0.26096	0.26911	0.33696	0.32357			0.27667	0.3254	0.4185	0.49443
	IDIF PA K1 2T3k	0.27872	0.30167	0.36692	0.33457			0.36121	0.33876	0.4185	0.54207
	IDIF PA Ki 2T3k	0.24583	0.24782	0.33176	0.3082			0.2534	0.29835	0.4185	0.44447
	IDIF K1 1T1k 5 min			0.33543	0.33381
	IDIF K1 1T1k 15 min			0.33055	0.33046
	IDIF K1 1T1k 40 min			0.32743	0.32401
	IDIF K1 1T1k 60 min			0.32831	0.32057
	Patlak Ki 10-90	0.2349	0.2382	0.3421	0.2911			0.2574	0.3349	0.5463	0.6304
	Patlak Ki 20-90	0.2537	0.2444	0.3509	0.2929			0.2565	0.3297	0.5701	0.66
	Patlak Ki 30-90	0.258	0.2295	0.3532	0.3041			0.2471	0.3067	0.6321	0.714
	Patlak Ki 40-90	0.2452	0.214	0.3511	0.309			0.2086	0.2636	0.4842	0.6066
	Patlak Ki 60-90	0.2723	0.228	0.3319	0.3608
	Patlak PA Ki 10-90	0.2491	0.2525	0.3642	0.3078			0.2305	0.2999	0.3813	0.4423
	Patlak PA Ki 20-90	0.2726	0.2635	0.377	0.3102			0.2278	0.2929	0.3807	0.4437
	Patlak PA Ki 30-90	0.2811	0.2517	0.3798	0.3242			0.2173	0.2702	0.3632	0.4161
	Patlak PA Ki 40-90	0.2674	0.2347	0.3768	0.3303			0.1832	0.2316	0.2347	0.3088
	Patlak PA Ki 60-90	0.2989	0.2511	0.3491	0.3949
	Parametric Patlak Ki			0.31	0.28			0.36	0.13	0.57	0.63
	Volume VOI (cm3)	11.13	11.55	7.05	9.53	11.68	8.31	7.95	4.1	13.13	15.04
	Voxels per VOI	1049.11	1088.7	664.532	898.296	1100.95	783.299	749.366	386.465	1237.63	1417.67
	Table 2 Individual data results from each patient with adrenal cushing (P3,6 &10).
	Adrenal cushing	3		6		10
		Left	Right	Left	Right	Left	Right
		Adenoma	Normal	Adenoma	Normal	Normal	Adenoma
	SUV 60-70	19.43	5.99	16.55	6.82	15.54	16.14
	SUV 80-90	19.94	6.22	15.78	5.56	14.5	14.41
	SUV 80-90 frame 37	32.09	16.75	22.52	10.1	14.82	15.09
	SUV 120	32.09	16.75	16.74	6.48	14.82	15.09
	SUV 180	23.86	12.47	21.92	9.22	21.0394	21.4414
	SUV 300	33.61	16.62	23.37	9.05	20.21	21.32
	BDIF K1=Ki 1T1k	0.49485	0.14122	0.35147	0.12759
	BDIF K1 2T3k	0.49485	0.14122	0.37955	0.25179
	BDIF Ki 2T3k	0.49485	0.14122	0.33842	0.11957
	IDIF K1 1T1k	0.50277	0.1453	0.36256	0.13319
	IDIF K1 2T3k	0.50277	0.1453	0.37483	0.23607
	IDIF Ki 2T3k	0.50277	0.1453	0.35319	0.12587
	IDIF PA K1 1T1k	0.47839	0.13839	0.37073	0.13688
	IDIF PA K1 2T3k	0.50308	0.14332	0.38149	0.23252
	IDIF PA Ki 2T3k	0.35854	0.13592	0.34035	0.12977
	IDIF K1 1T1k 5 min	0.4873	0.14164
	IDIF K1 1T1k 15 min	0.50706	0.14271
	IDIF K1 1T1k 40 min	0.50898	0.14302
	IDIF K1 1T1k 60 min	0.50368	0.14357
	Patlak Ki 10-90	0.4864	0.1602	0.3545	0.1435
	Patlak Ki 20-90	0.4873	0.1614	0.3579	0.1403
	Patlak Ki 30-90	0.4977	0.1592	0.3456	0.1368
	Patlak Ki 40-90	0.4977	0.1592	0.3509	0.1368
	Patlak Ki 60-90	0.4509	0.1524
	Patlak PA Ki 10-90	0.4339	0.1427	0.3429	0.14
	Patlak PA Ki 20-90	0.4328	0.1429	0.3434	0.1322
	Patlak PA Ki 30-90	0.4379	0.14	0.3154	0.1235
	Patlak PA Ki 40-90	0.497	0.1497	0.3143	0.1196
	Patlak PA Ki 60-90	0.3941	0.1325
	Parametric Patlak Ki	0.45	0.17	0.36	0.13
	Volume VOI (cm3)	7.1	5.56	5.28	4.28	2.94	10.2
	Voxels per VOI	669.245	524.085	497.692	403.432	277.124	961.45
	Table 3 Individual data results from each patient with non functional adenoma/adenomas (P2, 12, 13, 14 & 15).
	Non func adenoma	2		12		13		14		15
		Left	Right	Left	Right	Left	Right	Left	Right	Left	Right
		Adenoma	Adenoma	Calcified Adenoma	Calcified Adenoma	Adenomas	Adenoma	Normal	Adenoma	Adenoma	Adenomas
	SUV 60-70	26.36	15.92	18.46	13.04	20.55	16.56	16.89	17.57	8.08	8.65
	SUV 80-90	27.28	15.2	18.76	13.27	21.69	17.06	16.79	17.5	8.23	8.54
	SUV 80-90 frame 37	27.42	16.32					18.07	19.12
	SUV 120	30.28		25.1382	22.9434	25.8935	24.4216	23.8376	24.5557	10.5704	11.1261
	SUV 180	30.96
	SUV 300	34.89
	BDIF K1 2T3k	0.65702	0.42688
	BDIF Ki 2T3k	0.65702	0.37927
	IDIF K1 1T1k	0.65702	0.41079	0.45074	0.31018	0.51103	0.40528	0.35673	0.3821	0.35631	0.37535
	IDIF K1 2T3k			0.46449	0.31018	0.51103	0.40528	0.37652	0.38555	0.3711	0.38951
	IDIF Ki 2T3k			0	0.31018	0.51103	0.40528	0.34949	0.37737	0.32677	0.31707
	IDIF PA K1 1T1k	0.60887	0.38195	0.49032	0.33715	0.52162	0.41354	0.34178	0.36639	0.29863	0.31448
	IDIF PA K1 2T3k	0.62383	0.40798	0.49032	0.33715	0.52162	0.41354	0.37392	0.38327	0.35793	0.37224
	IDIF PA Ki 2T3k	1e-05	0.34208	0.49032	0.33715	0.52162	0.41354	0.32429	0.34793	0.23499	0.2395
	IDIF K1 1T1k 5 min					0.48654	0.3825			0.36801	0.38341
	IDIF K1 1T1k 15 min					0.49889	0.39335			0.36647	0.38726
	IDIF K1 1T1k 40 min					0.50496	0.39909			0.36203	0.3827
	IDIF K1 1T1k 60 min					0.50702	0.40124			0.35925	0.37908
	Patlak Ki 10-90	0.6433	0.3899	0.417	0.29	0.5377	0.429	0.3529	0.3725	0.3298	0.3469
	Patlak Ki 20-90	0.6407	0.3872	0.4062	0.2821	0.5396	0.4291	0.3568	0.3738	0.3291	0.3462
	Patlak Ki 30-90	0.6434	0.3893	0.3828	0.2673	0.5409	0.4277	0.3633	0.3535	0.3289	0.3463
	Patlak Ki 40-90	0.6324	0.3691	0.3428	0.2378	0.5491	0.4316	0.3855	0.3509	0.3303	0.345
	Patlak Ki 60-90			0.332	0.2128	0.5467	0.3922			0.3199	0.2961
	Patlak PA Ki 10-90	0.5707	0.3462	0.5001	0.348	0.5856	0.4689	0.3218	0.3398	0.2243	0.2352
	Patlak PA Ki 20-90	0.5623	0.3399	0.4941	0.3433	0.5861	0.4669	0.3234	0.339	0.2172	0.228
	Patlak PA Ki 30-90	0.5569	0.3378	0.4776	0.3335	0.5724	0.4507	0.3275	0.3175	0.2087	0.2205
	Patlak PA Ki 40-90	0.5344	0.3064	0.442	0.3068	0.5774	0.4474	0.3468	0.3131	0.2036	0.213
	Patlak PA Ki 60-90			0.43	0.279	0.511	0.2372			0.1831	0.1535
	Parametric Patlak Ki	0.58	0.34		0.28	0.49	0.41	0.34	0.4	0.32	0.32
	Volume VOI (cm3)	5.08	6.78	4.2	2.52	8.74	6.38	5.03	6.07	46.52	5.24
	Voxels per VOI	478.84	639.082	395.891	237.535	823.831	601.378	474.127	572.157	4384.97	493.921
	Table 4 Individual data results from the patient with adrenocortical recurrence (P11).
	ACC	11
		Left	X
		Normal	ACC metastasis
	SUV 60-70	5	10.17
	SUV 80-90	4.85	9.75
	SUV 120	10.0636
	SUV 180
	SUV 300
	BDIF KI 1T1k
	BDIF K1 2T3k
	BDIF Ki 2T3k
	IDIF K1 1T1k	0.14443	0.33137
	IDIF K1 2T3k	0.23586	0.36249
	IDIF Ki 2T3k	0.13677	0
	IDIF PA K1 1T1k	0.14171	0.32539
	IDIF PA K1 2T3k	0.22693	0.37206
	IDIF PA Ki 2T3k	0.13218	0.11959
	IDIF K1 1T1k 5 min
	IDIF K1 1T1k 15 min
	IDIF K1 1T1k 40 min
	IDIF K1 1T1k 60 min
	Patlak Ki 10-90	0.1238	0.2273
	Patlak Ki 20-90	0.1133	0.1951
	Patlak Ki 30-90	0.092	0.1582
	Patlak Ki 40-90	0.0738	0.1329
	Patlak Ki 60-90	0.0408	0.0549
	Patlak PA Ki 10-90	0.1121	0.2088
	Patlak PA Ki 20-90	0.1046	0.1885
	Patlak PA Ki 30-90	0.0907	0.1653
	Patlak PA Ki 40-90	0.0791	0.1489
	Patlak PA Ki 60-90	0.0579	0.0987
	Parametric Patlak Ki	0.1
	Volume VOI (cm3)	6.32	17.88
	Voxels per VOI	595.722	1685.37
	Table 5 Individual data results from the patient with myelolipoma (P9).
	Myelolipoma	9
		Left	Right
		Myelolipoma	Normal
	SUV 60-70	11.92	8.31
	SUV 80-90	12.87	8.97
	SUV 120	15.58	12.74
	SUV 180	16.63	13.52
	SUV 300	18.68	15.83
	BDIF KI 1T1k	0.37528	0.26492
	BDIF K1 2T3k	0.46728	0.29704
	BDIF Ki 2T3k	0.35998	0.21065
	IDIF K1 1T1k	0.31506	0.22871
	IDIF K1 2T3k	0.39411	0.24935
	IDIF Ki 2T3k	0.30372	0.1915
	IDIF PA K1 1T1k	0.34427	0.25313
	IDIF PA K1 2T3k	0.34427	0.25313
	IDIF PA Ki 2T3k	0.34427	0.25313
	IDIF K1 1T1k 5 min	0.32727	0.24501
	IDIF K1 1T1k 15 min	0.3229	0.24606
	IDIF K1 1T1k 40 min	0.31842	0.23863
	IDIF K1 1T1k 60 min	0.31667	0.23374
	Patlak Ki 10-90	0.2992	0.2026
	Patlak Ki 20-90	0.3018	0.2029
	Patlak Ki 30-90	0.3052	0.2079
	Patlak Ki 40-90	0.3028	0.2128
	Patlak Ki 60-90	0.3023	0.2108
	Patlak PA Ki 10-90	0.4003	0.2718
	Patlak PA Ki 20-90	0.4138	0.2778
	Patlak PA Ki 30-90	0.438	0.2971
	Patlak PA Ki 40-90	0.4389	0.3089
	Patlak PA Ki 60-90	0.4469	0.3116
	Parametric Patlak Ki	0.28	0.2
	Volume VOI (cm3)	10.39	7.28
	Voxels per VOI	979.359	686.211
	Table 6 Individual data results, including test and retest, from each healthy volunteer (16,17,18,19 &20).
	Healthy volunteers
		16		16 retest		17		17 retest		18		18 retest		19		19 retest		20		20 retest
		left	right	left	right	left	right	left	right	left	right	left	right	left	right	left	right	left	right	left	right
		Normal	Normal	Normal	Normal	Normal	Normal	Normal	Normal	Normal	Normal	Normal	Normal	Normal	Normal	Normal	Normal	Normal	Normal	Normal	Normal
	SUV 60-70	8.9	9.19	7	5.39	8.82	10.21	8.51	9.06	12.46	12.28	12.95	10.22	14.04	12.55	12.83	10.79	16.44	15.46	14.08	11.6	SUV 60-70
	SUV 60-70 frame 35	9.11	9.42	7.86	6.57																	SUV 60-70 frame 35
	SUV 80-90	7.03	7.46	5.14	4.26	8.59	10.31	7.86	9.08	10.89	12.23	13.63	9.66	15.4	12.62	13.04	10.77	18.08	16.03	14.19	11.77	SUV 80-90
	SUV 80-90 frame 37	7.53	7.74	6.17	6.2	9.38	11.13	8.67	9.79	12.53	12.99	14.43	12.38			14.9	13.76	13.03	16.97	15.32	12.99	SUV 80-90 frame 37
	SUV 120	10.17	11.37	12.27	12.08	13.49	14.03	11.89	12.82	16.65	16.3	16.84	16.59	19.91	18.96	19.07	17.72	16.7	16.04	17.29	15.74	SUV 120
	SUV 180																					SUV 180
	SUV 300																					SUV 300
	Bloodflow									0.5	0.51	0.44	0.45	0.74	0.76	0.63	0.56	0.58	0.64	0.53	0.64	Bloodflow
	Distribution volume									0.5	0.68	0.49	0.63	0.54	0.75			0.48	0.44		0.47	Distribution volume
	F/VT									1	0.75	0.9	0.71	1.37	1.01			1.21	1.45		1.36	F/VT
	BDIF K1=Ki 1T1k																					BDIF K1=Ki 1T1k
	BDIF K1 2T3k																					BDIF K1 2T3k
	BDIF Ki 2T3k																					BDIF Ki 2T3k
	IDIF K1 1T1k	0.23082	0.26653	0.20211	0.18921	0.26224	0.28284	0.21733	0.27144	0.25928	0.26955	0.27219	0.22321	0.41867	0.41989	0.35306	0.29079	0.36227	0.33945	0.33775	0.28011	IDIF K1 1T1k
	IDIF K1 2T3k	0.24229	0.28209	0.23499	0.21567	0.40237	0.35473	0.21733	0.33692	0.29682	0.29375	0.33803	0.26883	0.45082	0.52812	0.45709	0.31639	0.36227	0.33945	0.34506	0.29005	IDIF K1 2T3k
	IDIF Ki 2T3k	0.22891	0.25228	0.1942	0.14842	0.24607	0.27159	0.21733	0.24537	0.2536	0.23555	0.26023	0.20303	0.41241	0.33767	0.32894	0.27587	0.36227	0.33945	0.33649	0.27261	IDIF Ki 2T3k
	IDIF PA K1 1T1k	0.24068	0.27839	0.20501	0.19191	0.25408	0.27408	0.20226	0.25268	0.27445	0.28577	0.28227	0.23155	0.37103	0.37076	0.34679	0.28552	0.3416	0.31829	0.31041	0.25637	IDIF PA K1 1T1k
	IDIF PA K1 2T3k	0.24068	0.27839	0.23076	0.2178	0.40455	0.35864	0.20226	0.35239	0.27445	0.29439	0.34648	0.27547	0.47582	0.51593	0.4695	0.33143	0.34587	0.3358	0.34377	0.27264	IDIF PA K1 2T3k
	IDIF PA Ki 2T3k	0.24068	0.27839	0.19683	0.14756	0.23661	0.26116	0.20226	0.22944	0.27445	0.26472	0.27083	0.21133	0.35287	0.29087	0.31813	0.26839	0	0.29531	0.30521	0.24887	IDIF PA Ki 2T3k
	IDIF K1 1T1k 5 min													0.42104	0.49677							IDIF K1 1T1k 5 min
	IDIF K1 1T1k 15 min													0.41333	0.47119							IDIF K1 1T1k 15 min
	IDIF K1 1T1k 40 min													0.41314	0.43945							IDIF K1 1T1k 40 min
	IDIF K1 1T1k 60 min													0.41513	0.42957							IDIF K1 1T1k 60 min
	Patlak Ki 10-90	0.2479	0.251	0.1994	0.1399	0.242	0.2894	0.2205	0.2382	0.2399	0.2326	0.2435	0.191	0.4332	0.3595	0.331	0.2719	0.3581	0.3293	0.3454	0.2848	Patlak Ki 10-90
	Patlak Ki 20-90	0.26	0.2469	0.194	0.1248	0.2371	0.2911	0.2214	0.236	0.2387	0.231	0.2346	0.1819	0.4421	0.378	0.3225	0.2655	0.3484	0.32	0.3556	0.2926	Patlak Ki 20-90
	Patlak Ki 30-90	0.2756	0.2065			0.2338	0.2966	0.2377	0.262	0.2249	0.2066	0.2208	0.151	0.4377	0.3841	0.2622	0.2129	0.3258	0.3113	0.3641	0.2836	Patlak Ki 30-90
	Patlak Ki 40-90					0.2394	0.3294	0.2688	0.3192	0.2067	0.1883	0.224	0.1075	0.4475	0.3692	0.2531	0.1925	0.3158	0.3099	0.3559	0.2889	Patlak Ki 40-90
	Patlak Ki 60-90													0.5304	0.1328							Patlak Ki 60-90
	Patlak PA Ki 10-90	0.295	0.3015	0.2024	0.1468	0.2472	0.2915	0.2145	0.2327	0.2753	0.2671	0.2566	0.2012	0.3783	0.3169	0.3265	0.2709	0.3253	0.2995	0.321	0.2648	Patlak PA Ki 10-90
	Patlak PA Ki 20-90	0.3179	0.3054	0.2005	0.1386	0.2482	0.2976	0.2197	0.2365	0.2758	0.2668	0.2507	0.1945	0.3901	0.3343	0.3245	0.2695	0.3174	0.2921	0.3328	0.2742	Patlak PA Ki 20-90
	Patlak PA Ki 30-90	0.359	0.2713			0.2527	0.3106	0.2369	0.2616	0.2608	0.2384	0.2424	0.1714	0.3943	0.3462	0.3245	0.2695	0.2996	0.2855	0.3444	0.267	Patlak PA Ki 30-90
	Patlak PA Ki 40-90					0.2578	0.3378	0.2667	0.3133	0.2383	0.2157	0.255	0.1516	0.4062	0.3373	0.2779	0.2177	0.2915	0.2846	0.3372	0.2739	Patlak PA Ki 40-90
	Patlak PA Ki 60-90													0.5113	0.1328							Patlak PA Ki 60-90
	Parametric Patlak Ki	0.21	0.15	0.17	0.17	0.24	0.35	0.19	0.25	0.2	0.19	0.25	0.3	0.48	0.51	0.39	0.36	0.34	0.28	0.33	0.27	Parametric Patlak Ki
	Volume VOI (cm3)	7.35	5.21	7.86	9.58	6.11	5.58	6.1	5.62	4.9	6.63	4.8	4.79	5.74	7.73	6.94	87.91	5.13	4.41	5.22	4.75	Volume VOI (cm3)
	Voxels per VOI	692.81	491.094	740.882	903.009	575.927	525.97	574.985	529.74	461.873	624.943	452.447	451.505	541.051	728.628	654.163	8286.38	483.553	415.686	492.036	0.527778	Voxels per VOI

## Sheet: CETO  ind Suv healhty org
		Patient nr.	1			4			5			7			8
	Primary Aldosteronism		1			4			5			7			8
		SUV	Mean	Min	Max	Mean	Min	Max	Mean	Min	Max	Mean	Min	Max	Mean	Min	Max
		Liver
	Dynamic	60	N/a	N/a	N/a	3.18961	2.64142	3.97046	1.38756	1.11017	1.68091	1.88412	1.46315	2.39816	4.24518	3.50602	5.20924
		90	N/a	N/a	N/a	2.87585	2.31868	3.38839	1.30822	1.02176	1.63838	1.60116	1.17379	2.22258	3.68201	2.88799	4.55192
		Voi volume	N/a			16528.8			16592.4			16645.5			16698.5
	Static	120	1.46612	0.842611	2.72687	2.37045	1.13973	3.70654	1.16127	0.685491	2.19779	1.50707	0.790789	2.61014	2.41669	1.06728	4.76688
		180	1.36279	0.68853	2.25096	2.84077	1.57634	6.05956	1.14062	0.470401	2.20706	1.42598	0.475647	2.83199	2.70897	1.20628	4.75047
		300	1.1781	0.463519	2.24175	1.61739	0.488151	4.16978	N/a	N/a	N/a	1.30295	0.688078	2.22085	2.16812	0.664797	5.70401
		Intestine
	Dynamic	60	N/a	N/a	N/a	1.54396	0.816743	2.82463	0.886218	0.638422	1.23745	1.06368	0.829824	1.39229	1.47173	0.673669	2.26432
		90	N/a	N/a	N/a	1.87286	0.883026	3.158	1.13369	0.744025	1.68782	1.00271	0.547261	1.30489	1.58077	0.753923	2.19366
		Voi volume	N/a			20231.3			9431.38			8009.78			22342.5
	Static	120	1.03392	0.36491	2.26908	1.21154	0.391591	2.40649	1.31019	0.478647	2.68213	1.18127	0.472498	1.97507	1.56711	0.717575	3.03471
		180	1.18763	0.473364	2.99577	2.16129	0.961797	4.60016	1.12962	0.453271	2.04236	1.14862	0.642334	1.77126	1.54883	0.601955	2.85573
		300	0.990246	0.278112	2.62942	1.21962	0.357729	3.2295	N/a	N/a	N/a	1.26946	0.513491	2.62993	1.79081	0.766075	3.43565
		Stomach wall
	Dynamic	60	N/a	N/a	N/a	0.882278	0.532282	2.83728	1.14073	0.741963	1.55312	1.21975	0.888262	1.80209	1.31259	0.871959	1.84869
		90	N/a	N/a	N/a	0.689565	0.453366	1.17934	1.12742	0.813331	1.37594	1.06401	0.6715	1.50611	1.14426	0.857977	1.67812
		Voi volume	N/a			5230.22			4636.12			3299.39			4911.96
	Static	120	1.04527	0.424623	1.83119	1.06159	0.385459	2.16295	0.982033	0.436481	1.67583	1.09554	0.573531	1.64235	1.26708	0.501394	2.78764
		180	0.965356	0.367437	1.85042	1.39444	0.698078	3.31975	0.887968	0.399248	2.24	0.984388	0.537944	1.76873	1.49728	0.645798	2.83559
		300	1.01754	0.404526	2.32602	0.989911	0.206191	3.32265	N/a	N/a	N/a	1.18293	0.613622	1.99748	1.20525	0.299938	2.67347
		Visceral fat
	Dynamic	60	N/a	N/a	N/a	0.602139	0.402376	0.89069	0.441801	0.280825	0.75358	0.723366	0.474811	0.948892	0.627135	0.384459	0.839055
		90	N/a	N/a	N/a	0.681171	0.460774	1.5853	0.473788	0.356215	0.741477	0.731841	0.432169	0.967235	0.836163	0.567571	1.17109
		Voi volume	N/a			3214.52			2959.9			2864.42			4042.02
	Static	120	0.822879	0.318467	1.9108	0.671353	0.28559	1.50066	0.520791	0.164108	1.49976	0.939275	0.505163	2.10421	0.532223	0.249789	1.40154
		180	0.762506	0.321093	1.67167	1.04756	0.508344	2.12645	0.472139	0.16273	1.23266	0.655667	0.202887	1.29982	0.781986	0.319937	1.38402
		300	0.775527	0.278112	2.05634	0.602704	0.238486	1.35887	N/a	N/a	N/a	0.829004	0.399667	1.43949	0.671353	0.109068	2.72151
		Muscle
	Dynamic	60	N/a	N/a	N/a	1.4095	0.959307	1.59951	0.931578	0.702062	1.16219	1.03056	0.817406	1.33458	1.33768	0.891009	1.81232
		90	N/a	N/a	N/a	1.31757	0.857839	1.45566	0.86863	0.695612	1.13795	0.980532	0.778209	1.31709	1.22608	0.822031	1.66771
		Voi volume	N/a			5198.4			5071.09			4911.96			5145.35
	Static	120	0.972499	0.457796	1.65868	1.06458	0.51599	1.83005	0.75054	0.336762	1.42284	0.955185	0.542386	1.6978	1.09102	0.637642	1.76033
		180	0.859079	0.383988	1.94973	1.46076	0.767289	2.42716	0.689012	0.320848	1.32687	0.792906	0.454601	1.39832	1.31721	0.637504	2.36753
		300	0.708286	0.261256	1.66867	0.846337	0.32295	1.95509	N/a	N/a	N/a	0.822544	0.394532	1.86312	0.9554	0.390828	1.97621
		Vertebrae
	Dynamic	60	N/a	N/a	N/a	1.75708	1.32105	2.70205	2.51207	1.79758	3.19615	2.35035	1.6969	2.93872	1.77945	1.19754	2.37343
		90	N/a	N/a	N/a	1.52021	0.953402	2.10237	2.12551	1.61341	2.79774	1.86552	1.21038	2.54804	1.56477	0.927032	2.09339
		Voi volume	N/a			2726.51			3065.99			3766.19			2843.21
	Static	120	1.62408	0.962036	2.6738	1.71475	0.742885	3.88175	1.71948	0.922535	2.8451	1.59789	0.847763	2.88513	1.18003	0.362421	3.24453
		180	1.36886	0.569361	2.96597	2.51156	1.02385	3.81855	1.34471	0.648942	2.35859	1.50881	0.778714	2.2629	1.40722	0.567591	2.97541
		300	1.32388	0.49723	3.09294	2.15241	1.27441	3.81702	N/a	N/a	N/a	1.64697	0.563128	3.17936	2.02784	1.0803	4.02254
		Spleen
	Dynamic	60	N/a	N/a	N/a	1.01282	0.838727	1.21579	0.862686	0.707113	1.11926	1.14702	0.909446	1.41129	1.3148	0.950756	1.76643
		90	N/a	N/a	N/a	0.987122	0.789686	1.21861	0.887954	0.722621	1.10075	1.1173	0.818605	1.55718	1.5284	1.20325	1.9496
		Voi volume	N/a			4551.25			4519.42			4190.55			4476.99
	Static	120	0.917309	0.517509	1.48618	1.14413	0.534387	2.47219	0.909246	0.476368	1.47355	1.23345	0.809021	1.82846	1.16315	0.497761	2.23356
		180	1.02675	0.446882	1.77098	1.70618	0.817408	3.20161	0.815206	0.378165	1.63191	1.12633	0.531209	2.01961	1.62208	0.772588	3.2515
		300	0.869692	0.412954	1.71081	1.06253	0.313013	3.61579	N/a	N/a	N/a	1.33245	0.808748	2.09761	1.49965	0.43887	2.84876
		Kidney, left
	Dynamic	60	N/a	N/a	N/a	1.20435	0.780769	1.71543	1.27983	0.84399	2.33499	1.53932	1.19872	2.02708	1.53203	0.768917	2.12665
		90	N/a	N/a	N/a	1.1815	0.723015	1.72309	1.19354	0.80263	2.44203	1.55351	0.951229	2.38722	1.52152	0.727436	2.19177
		Voi volume	N/a			10927.2			14237.2			14544.9			19255.3
	Static	120	1.22823	0.656838	2.15629	1.40427	0.420501	3.14149	1.27491	0.46896	2.91291	1.61035	0.731537	3.4503	1.55397	0.644909	2.84396
		180	1.25805	0.572671	2.33703	1.99172	0.708818	3.84838	1.23837	0.559342	2.42316	1.61945	0.930248	3.02899	1.81912	0.708601	3.7397
		300	1.28326	0.471947	2.87382	1.3934	0.404929	2.66558	N/a	N/a	N/a	1.6435	0.656413	3.51912	1.79765	0.742703	3.45902
		Pancreas
	Dynamic	60	N/a	N/a	N/a	1.4095	1.06989	1.71143	1.50534	0.960158	2.33246	1.27184	0.867809	1.71809	1.54123	0.82953	2.00455
		90	N/a	N/a	N/a	1.31757	0.94303	1.69716	1.36851	1.0029	1.83662	1.18193	0.826227	1.63264	1.47917	0.80595	2.01488
		Voi volume	N/a			3999.58			3935.93			6598.78			8041.6
	Static	120	1.25551	0.530778	2.28898	1.4094	0.587825	2.74289	1.17604	0.496311	1.97157	1.16037	0.387418	2.11485	1.26828	0.648542	2.49516
		180	1.23327	0.589223	2.4893	1.8744	0.862753	3.92714	1.07054	0.438777	3.06485	1.1482	0.629706	2.41107	1.6094	0.776143	3.42569
		300	1.04366	0.362388	3.43847	1.30873	0.275749	3.26427	N/a	N/a	N/a	1.183	0.436467	2.93888	1.61859	0.349278	3.98229
		Patient nr.	3			6			10
		SUV	Mean	Min	Max	Mean	Min	Max	Mean	Min	Max
		Liver
	Dynamic	60	1.92196	1.55156	2.4375	1.85507	1.47944	2.29942	N/a	N/a	N/a
		90	1.78956	1.28202	2.27758	1.65803	1.27634	2.1114	N/a	N/a	N/a
		Voi volume	16518.2			16581.8			N/a
	Static	120	1.50414	0.785805	2.44275	1.628	0.654891	3.76498	3.00414	1.59713	4.60042
		180	1.5904	0.877882	2.41676	1.55949	0.788022	2.81092	2.67334	1.68386	3.86599
		300	1.29975	0.599138	2.52009	1.21765	0.390693	3.19333	1.89806	0.874352	3.19365
		Intestine
	Dynamic	60	1.94586	1.1332	5.47968	1.30748	0.90546	1.74201	N/a	N/a	N/a
		90	1.58384	1.12822	2.19305	1.22706	0.878334	1.65314	N/a	N/a	N/a
		Voi volume	19414.4			19828.2			N/a
	Static	120	1.49213	0.805954	3.18826	1.04038	0.505936	2.18811	1.82814	1.13541	2.92843
		180	1.60981	0.866263	3.42761	1.33511	0.52473	3.2003	1.4135	0.717857	2.85272
		300	1.33596	0.753555	2.36814	1.18788	0.48436	3.70357	1.37427	0.58721	2.80402
		Stomach wall
	Dynamic	60	1.96451	1.32773	4.18241	1.25365	0.982224	1.47595	N/a	N/a	N/a
		90	1.60526	1.15053	2.04043	1.09992	0.813838	1.37563	N/a	N/a	N/a
		Voi volume	8964.58			4710.38			N/a
	Static	120	1.45842	0.775138	2.63239	1.09274	0.624073	2.00833	1.7189	0.670195	3.34678
		180	0.94126	0.379555	1.8797	0.957856	0.470959	1.78742	0.982972	0.411611	1.99602
		300	1.14671	0.327364	2.1989	0.975599	0.363578	2.49329	0.959455	0.351772	2.47902
		Visceral fat
	Dynamic	60	1.23859	0.821483	1.57031	0.558379	0.413476	0.75455	N/a	N/a	N/a
		90	1.19376	0.921597	1.45577	0.50617	0.381885	0.683149	N/a	N/a	N/a
		Voi volume	4370.9			4116.28			N/a
	Static	120	1.38869	0.677949	2.48779	0.641276	0.267093	1.06837	1.22064	0.750646	1.82939
		180	1.36709	0.817205	2.07464	0.631911	0.315209	1.52227	0.923243	0.423427	1.62576
		300	1.05352	0.480546	2.21002	0.767705	0.198428	1.49499	1.16475	0.576131	2.02938
		Muscle
	Dynamic	60	1.18732	0.993748	1.56914	1.17845	0.922907	1.50648	N/a	N/a	N/a
		90	1.13404	0.920423	1.44403	1.12568	0.852875	1.37309	N/a	N/a	N/a
		Voi volume	5166.57			5166.57			N/a
	Static	120	1.05611	0.482387	2.59446	1.06127	0.588118	1.65906	0.997288	0.458223	1.68808
		180	1.01336	0.495745	1.71316	0.908166	0.50248	1.52413	0.967268	0.46577	1.56176
		300	1.00778	0.51637	1.71835	0.760318	0.177476	1.7538	0.852224	0.356389	2.03215
		Vertebrae
	Dynamic	60	3.26648	2.20312	3.8332	3.22798	2.27761	3.86783	N/a	N/a	N/a
		90	3.09766	2.3715	3.75331	2.9714	2.07915	3.45054	N/a	N/a	N/a
		Voi volume	4614.9			2821.99			N/a
	Static	120	2.72158	1.67235	4.22889	2.27094	1.1146	4.12967	2.14928	0.97451	3.56924
		180	2.22309	1.44851	3.94143	2.18324	1.14217	3.64901	1.36574	0.51796	3.05951
		300	2.08178	0.972209	4.57321	2.55989	1.21152	3.91802	1.74167	0.547509	3.57312
		Spleen
	Dynamic	60	1.43915	1.10625	1.84453	1.17482	0.89761	1.44368	N/a	N/a	N/a
		90	1.36621	0.976775	1.83498	0.975142	0.771407	1.2424	N/a	N/a	N/a
		Voi volume	4232.98			2959.9			N/a
	Static	120	1.22488	0.741952	1.90466	1.1329	0.588118	2.81989	1.08674	0.526781	1.83989
		180	1.21337	0.840443	2.14307	1.39629	0.689751	2.42155	1.24024	0.710964	2.448
		300	1.33691	0.6992	2.0593	1.08804	0.50901	2.0952	1.2313	0.591827	2.79479
		Kidney, left
	Dynamic	60	1.49205	1.15312	1.82461	1.68302	0.949076	2.78791	N/a	N/a	N/a
		90	1.45053	1.20453	1.7528	1.58887	0.952165	2.32695	N/a	N/a	N/a
		Voi volume	7033.75			16762.2			N/a
	Static	120	1.45743	0.736026	2.28156	1.70827	0.726801	3.44909	1.57666	0.815707	2.93892
		180	1.62937	0.677777	3.23784	1.86107	0.500626	4.67993	1.71579	0.971913	3.90045
		300	1.58006	0.702906	3.64548	1.58202	0.679091	3.54335	1.69034	0.813416	3.83164
		Pancreas
	Dynamic	60	1.79259	1.2082	2.34609	1.33394	0.997053	1.86326	N/a	N/a	N/a
		90	1.73484	1.27732	2.22827	1.27765	0.958106	1.68454	N/a	N/a	N/a
		Voi volume	3076.6			3437.31			N/a
	Static	120	1.72141	0.690987	3.40397	1.32484	0.726801	2.30624	1.4536	0.768835	2.53737
		180	1.55632	1.01989	2.35995	1.15369	0.639689	2.14342	1.41656	0.631202	2.29241
		300	1.36731	0.574431	2.50773	1.12958	0.554611	2.72992	1.17539	0.451487	1.80041
		Patient nr.	2			12			13			14			15
		SUV	Mean	Min	Max	Mean	Min	Max	Mean	Min	Max	Mean	Min	Max	Mean	Min	Max
		Liver
	Dynamic	60	1.7246	1.37158	2.23108	2.7477	2.15178	3.27214	2.43838	1.82126	3.03646	1.54556	1.25033	1.90695	2.07889	1.76061	2.52009
		90	1.57692	1.17219	2.1756	2.52007	2.00175	2.96826	2.29673	1.82163	2.8052	1.42145	1.14823	1.67993	1.86737	1.50695	2.28854
		Voi volume		16666.7			8464.36			10647			6782.14			10487.3
	Static	120	2.28898	0.591884	3.11293	2.02511	1.37588	3.36379	2.02511	1.37588	3.36379	1.52106	0.788684	2.60512	1.80252	1.28321	2.66944
		180	1.43479	0.600761	2.92817	N/a	N/a	N/a	N/a	N/a	N/a	N/a	N/a	N/a	N/a	N/a	N/a
		300	1.49029	0.550764	4.32088	N/a	N/a	N/a	N/a	N/a	N/a	N/a	N/a	N/a	N/a	N/a	N/a
		Intestine
	Dynamic	60	1.18733	0.676715	1.60882	1.04951	0.793628	1.44129	1.17064	0.721554	1.5821	1.14996	0.690369	2.13677	1.23988	0.961881	1.78662
		90	1.26569	0.800066	1.90448	1.0432	0.74899	1.58006	1.23259	0.924491	1.59844	0.983984	0.545385	1.6854	1.23942	0.875306	1.76092
		Voi volume	17621.5			10817.4			7005.73			16630.6			34666.6
	Static	120	0.962213	0.410333	1.85093	1.15654	0.469612	2.22919	1.15654	0.469612	2.22919	1.04582	0.398811	1.86112	1.36989	0.838299	2.01847
		180	1.10439	0.315364	2.38306	N/a	N/a	N/a	N/a	N/a	N/a	N/a	N/a	N/a	N/a	N/a	N/a
		300	1.15564	0.340949	2.76694	N/a	N/a	N/a	N/a	N/a	N/a	N/a	N/a	N/a	N/a	N/a	N/a
		Stomach wall
	Dynamic	60	1.29794	0.492627	2.07941	1.23167	0.979226	1.51669	1.43715	0.998525	2.03691	1.81559	1.29866	2.39304	1.24022	0.67152	1.72372
		90	1.36791	0.910375	1.8367	1.09103	0.886476	1.48259	1.43479	1.04046	2.02732	1.90424	1.10992	2.79533	1.12208	0.787213	1.48446
		Voi volume	8115.87			10678.9			10093.4			5962.32			12265.3
	Static	120	1.37882	0.569744	2.33802	1.39385	0.238926	2.63877	1.39385	0.238926	2.63877	1.35964	0.441261	2.75146	1.18833	0.65097	2.01847
		180	0.870985	0.263992	2.22039	N/a	N/a	N/a	N/a	N/a	N/a	N/a	N/a	N/a	N/a	N/a	N/a
		300	1.1085	0.249155	2.65547	N/a	N/a	N/a	N/a	N/a	N/a	N/a	N/a	N/a	N/a	N/a	N/a
		Visceral fat
	Dynamic	60	0.442491	0.327986	0.626155	1.10762	0.816828	1.57952	0.73314	0.44765	1.07722	1.45786	0.996795	2.02186	1.27047	1.01485	1.55348
		90	0.492781	0.33757	0.820002	1.16028	0.865956	1.46515	0.8429	0.444193	1.29976	1.47606	0.838142	1.8441	1.17013	0.956839	1.38746
		Voi volume	4328.46			2768.22			5696.14			3087.63			3470.92
	Static	120	0.479037	0.227307	0.971221	0.88792	0.5367	1.59833	0.88792	0.5367	1.59833	1.40009	0.726126	2.29456	1.41973	0.63692	2.06999
		180	0.449241	0.154114	1.09307	N/a	N/a	N/a	N/a	N/a	N/a	N/a	N/a	N/a	N/a	N/a	N/a
		300	0.486258	0.185227	0.755662	N/a	N/a	N/a	N/a	N/a	N/a	N/a	N/a	N/a	N/a	N/a	N/a
		Muscle
	Dynamic	60	1.93443	1.23157	2.53703	1.60572	1.20639	2.12472	1.70581	0.995459	2.58165	1.83389	1.41904	2.58729	1.1729	0.971812	1.37803
		90	1.81455	1.13897	2.41615	1.51224	1.22198	1.94635	1.53709	0.935432	1.96167	1.70578	1.3589	2.33202	1.13827	0.988234	1.38606
		Voi volume	4392.12			3843.57			3822.27			2022.93			3470.92
	Static	120	1.53569	0.900372	2.34392	0.88792	0.5367	1.59833	0.88792	0.5367	1.59833	1.46723	0.903747	2.13481	1.02539	0.426174	2.15897
		180	1.2176	0.64357	2.21183	N/a	N/a	N/a	N/a	N/a	N/a	N/a	N/a	N/a	N/a	N/a	N/a
		300	0.859901	0.445857	1.67688	N/a	N/a	N/a	N/a	N/a	N/a	N/a	N/a	N/a	N/a	N/a	N/a
		Vertebrae
	Dynamic	60	2.77407	1.87328	3.5534	2.98259	2.02902	3.59404	3.14132	1.90404	3.85204	3.49158	2.87	4.23068	1.80541	1.03896	2.51725
		90	2.14769	1.45527	2.70986	2.60568	1.92583	3.50179	2.88117	1.3293	4.09183	2.70608	1.9353	3.47934	1.47689	0.449368	2.29416
		Voi volume	2440.06			3843.57			3737.1			1320.23			5067.97
	Static	120	1.38099	0.647973	2.70407	2.52447	1.11224	4.4619	2.52447	1.11224	4.4619	2.65875	1.5204	4.19477	N/a	N/a	N/a
		180	1.31066	0.68638	2.33883	N/a	N/a	N/a	N/a	N/a	N/a	N/a	N/a	N/a	N/a	N/a	N/a
		300	1.62627	0.721239	3.21771	N/a	N/a	N/a	N/a	N/a	N/a	N/a	N/a	N/a	N/a	N/a	N/a
		Spleen
	Dynamic	60	1.26112	1.05137	1.55437	0.958726	0.767528	1.24506	1.14036	0.677607	1.40018	1.32215	0.761504	1.95711	1.16571	0.898985	1.70717
		90	1.24639	1.02467	1.51773	0.941131	0.735652	1.30714	1.10731	0.812896	1.36103	1.29502	0.760621	1.72462	1.16854	0.864529	1.80028
		Voi volume	4604.3			13968.9			19846			20665.8			13095.8
	Static	120	1.15068	0.47823	2.23027	1.10991	0.522576	1.75722	1.10991	0.522576	1.75722	1.39667	0.580901	2.66209	1.12414	0.571355	1.93418
		180	1.16136	0.573648	1.92928	N/a	N/a	N/a	N/a	N/a	N/a	N/a	N/a	N/a	N/a	N/a	N/a
		300	1.28958	0.544208	2.55876	N/a	N/a	N/a	N/a	N/a	N/a	N/a	N/a	N/a	N/a	N/a	N/a
		Kidney, left
	Dynamic	60	1.83935	1.15379	2.62778	1.38025	1.13873	1.70132	1.42866	0.785942	1.8325	1.629	1.06155	2.14315	1.44656	1.22198	1.76298
		90	1.88893	1.17618	2.5238	1.35288	1.00139	1.67548	1.50947	0.879634	2.22644	1.54806	0.871887	2.11588	1.39021	1.08851	1.71781
		Voi volume	10449.8			6941.84			7282.55			4258.8			5749.38
	Static	120	2.00483	0.769006	3.48045	1.59472	0.822704	2.80473	1.59472	0.822704	2.80473	1.92787	1.02551	2.97712	1.49508	0.908548	2.04189
		180	1.63329	0.575075	3.73727	N/a	N/a	N/a	N/a	N/a	N/a	N/a	N/a	N/a	N/a	N/a	N/a
		300	1.86539	0.863848	4.03074	N/a	N/a	N/a	N/a	N/a	N/a	N/a	N/a	N/a	N/a	N/a	N/a
		Pancreas
	Dynamic	60	1.75249	1.20434	2.42554	1.43958	1.15999	1.99905	1.83522	1.09357	2.64706	1.89114	0.85635	18.515	1.18094	0.841291	1.41019
		90	1.66569	1.18016	2.19553	1.40553	1.13169	1.82015	1.66762	1.00764	2.32928	1.64195	0.865503	16.3479	1.19747	0.888895	1.4779
		Voi volume	3161.47			6814.08			12233.4			9678.12			2906.63
	Static	120	1.38935	0.611072	2.5727	1.43227	0.728546	2.63053	1.43227	0.728546	2.63053	1.45857	0.812144	2.94695	1.16689	0.674386	2.07936
		180	1.2116	0.612177	2.55145	N/a	N/a	N/a	N/a	N/a	N/a	N/a	N/a	N/a	N/a	N/a	N/a
		300	0.993112	0.391764	2.13257	N/a	N/a	N/a	N/a	N/a	N/a	N/a	N/a	N/a	N/a	N/a	N/a
		Patient nr.	11			9
		SUV	Mean	Min	Max	Mean	Min	Max
		Liver
	Dynamic	60	2.40444	1.94841	2.8358	1.74883	2.28214	2.28214
		90	2.0591	1.76542	2.41911	1.59381	2.0709	2.0709
		Voi volume	8219.48			16719.7
	Static	120	1.80906	0.986131	2.9441	0.779547	4.29839	13.1947
		180	N/a	N/a	N/a	1.42374	0.685147	3.11883
		300	N/a	N/a	N/a	1.20037	0.506072	2.01789
		Intestine
	Dynamic	60	1.45162	1.12427	1.87834	0.986763	1.4753	1.4753
		90	1.44038	1.06311	1.90563	0.969036	1.4385	1.4385
		Voi volume	13181			11404.6
	Static	120	1.60078	0.926105	2.48867	0.465897	0.206398	0.885671
		180	N/a	N/a	N/a	1.13429	0.63289	2.24954
		300	N/a	N/a	N/a	1.11964	0.646749	1.93842
		Stomach wall
	Dynamic	60	1.86027	1.34938	2.60759	1.17588	1.5682	1.5682
		90	1.70627	1.07932	2.42971	1.09354	1.42716	1.42716
		Voi volume	4088.45			3065.99
	Static	120	1.52036	0.853694	2.51916	0.591091	0.356802	0.873001
		180	N/a	N/a	N/a	1.05594	0.581462	1.84226
		300	N/a	N/a	N/a	0.924383	0.448523	1.55384
		Visceral fat
	Dynamic	60	1.45381	0.716856	2.2163	1.72829	2.08011	2.08011
		90	1.48529	0.811979	2.45152	1.73242	2.00284	2.00284
		Voi volume	5004.09			3458.53
	Static	120	1.2918	0.724115	2.0523	0.883483	0.523964	1.26577
		180	N/a	N/a	N/a	1.81356	1.2608	2.50502
		300	N/a	N/a	N/a	1.55446	1.0021	2.67287
		Muscle
	Dynamic	60	1.17231	0.918394	1.56828	0.816199	1.01797	1.01797
		90	1.16046	0.906076	1.61648	0.749025	0.933004	0.933004
		Voi volume	3896.8			5145.35
	Static	120	1.02088	0.550709	1.60163	0.391599	0.190867	0.685813
		180	N/a	N/a	N/a	0.662718	0.31603	1.36366
		300	N/a	N/a	N/a	0.699512	0.280441	1.44788
		Vertebrae
	Dynamic	60	1.91394	0.440283	3.63513	2.49103	2.96295	2.96295
		90	1.46487	0.317189	2.6528	2.21711	2.60192	2.60192
		Voi volume	4695.33			4445.16
	Static	120	1.59431	0.651704	2.70972	0.971908	0.556252	1.45418
		180	N/a	N/a	N/a	1.41844	0.714178	2.87081
		300	N/a	N/a	N/a	1.82094	0.836755	3.82843
		Spleen
	Dynamic	60	1.24781	0.971104	1.8126	0.788397	1.01212	1.01212
		90	1.22047	0.947828	1.61274	0.77836	0.99823	0.99823
		Voi volume	19984.4			4052.63
	Static	120	1.30173	0.72221	2.52964	0.480671	0.298357	0.76878
		180	N/a	N/a	N/a	0.879957	0.384877	1.62577
		300	N/a	N/a	N/a	1.01195	0.469533	1.8151
		Kidney, left
	Dynamic	60	1.4592	1.09389	1.91864	1.27429	1.99565	1.99565
		90	1.39662	1.05252	1.85017	1.24908	2.05034	2.05034
		Voi volume	6579.85			14693.4
	Static	120	1.47199	0.748888	2.59157	0.612347	0.293044	1.43252
		180	N/a	N/a	N/a	1.08538	0.578974	2.07203
		300	N/a	N/a	N/a	1.285	0.53165	2.64546
		Pancreas
	Dynamic	60	1.52324	1.25574	1.89942	1.27532	1.92939	1.92939
		90	1.32982	1.0494	1.75731	1.20929	1.89153	1.89153
		Voi volume	5472.56			4052.63
	Static	120	1.4807	0.90705	2.40959	0.610896	0.261982	1.11986
		180	N/a	N/a	N/a	1.16349	0.715837	1.98245
		300	N/a	N/a	N/a	1.17742	0.63122	1.99049
			16 test			16 retest			17 test			17 retest			18 test			18 retest			19 test			19 retest			20 test			20 retest
		SUV	Mean	Min	Max	Mean	Min	Max	Mean	Min	Max	Mean	Min	Max	Mean	Min	Max	Mean	Min	Max	Mean	Min	Max	Mean	Min	Max	Mean	Min	Max	Mean	Min	Max
		Liver																															Liver
	Dynamic	60	2.5208	1.88349	3.30646	2.08685	1.20172	2.82585	1.13168	0.84959	1.63932	1.02412	0.76749	1.337	3.08335	2.16213	3.9194	2.82531	1.62739	3.70247	1.91776	1.44444	2.42329	2.14284	1.7506	2.72135	1.34675	0.992117	1.83829	1.16572	0.877234	1.4802	60	Dynamic
		90	2.30311	1.69521	2.94505	1.50114	1.00314	2.1312	1.12736	0.819718	1.53375	0.996603	0.777208	1.35374	2.81312	1.70991	3.61703	2.34376	1.49997	3.15828	1.85996	1.40345	2.45705	2.03531	1.46511	2.715	1.25618	0.937549	1.80096	1.11392	0.880051	1.49639	90
		Voi volume	12105.6			11466.8			13255.5			8847.66			12031.1			12169.5			8996.71			11733			8815.72			9518.42			Voi volume
	Static	120	N/a	N/a	N/a	N/a	N/a	N/a	N/a	N/a	N/a	N/a	N/a	N/a	N/a	N/a	N/a	N/a	N/a	N/a	N/a	N/a	N/a	N/a	N/a	N/a	N/a	N/a	N/a	N/a	N/a	N/a	120	Static
		180	N/a	N/a	N/a	N/a	N/a	N/a	N/a	N/a	N/a	N/a	N/a	N/a	N/a	N/a	N/a	N/a	N/a	N/a	N/a	N/a	N/a	N/a	N/a	N/a	N/a	N/a	N/a	N/a	N/a	N/a	180
		300	N/a	N/a	N/a	N/a	N/a	N/a	N/a	N/a	N/a	N/a	N/a	N/a	N/a	N/a	N/a	N/a	N/a	N/a	N/a	N/a	N/a	N/a	N/a	N/a	N/a	N/a	N/a	N/a	N/a	N/a	300
		Intestine																															Intestine
	Dynamic	60	0.989886	0.725455	1.32037	1.15403	0.765366	1.55863	1.37272	0.796319	2.60149	1.34108	0.733934	2.22817	1.81665	1.44755	2.28615	1.21783	0.804621	1.87274	1.26056	0.823407	1.72307	1.30112	0.867852	1.83792	1.44972	1.12626	2.00448	1.44972	1.12626	2.00448	60	Dynamic
		90	0.926511	0.694766	1.26134	0.974234	0.589427	2.10309	1.32681	0.721394	2.02327	1.43882	0.723309	2.06983	1.70616	1.26156	2.18192	1.29618	0.762219	1.81234	1.36584	0.876251	1.80006	1.2864	0.910959	1.89128	1.40354	0.945995	1.96613	1.40354	0.945995	1.96613	90
		Voi volume	9507.77			20229.3			9124.48			5600.32			4759.21			10870.6			14533.2			14043.4			6526.61			7325.14			Voi volume
	Static	120	N/a	N/a	N/a	N/a	N/a	N/a	N/a	N/a	N/a	N/a	N/a	N/a	N/a	N/a	N/a	N/a	N/a	N/a	N/a	N/a	N/a	N/a	N/a	N/a	N/a	N/a	N/a	N/a	N/a	N/a	120	Static
		180	N/a	N/a	N/a	N/a	N/a	N/a	N/a	N/a	N/a	N/a	N/a	N/a	N/a	N/a	N/a	N/a	N/a	N/a	N/a	N/a	N/a	N/a	N/a	N/a	N/a	N/a	N/a	N/a	N/a	N/a	180
		300	N/a	N/a	N/a	N/a	N/a	N/a	N/a	N/a	N/a	N/a	N/a	N/a	N/a	N/a	N/a	N/a	N/a	N/a	N/a	N/a	N/a	N/a	N/a	N/a	N/a	N/a	N/a	N/a	N/a	N/a	300
		Stomach wall																															Stomach wall
	Dynamic	60	1.61334	0.803974	2.86714	1.19561	0.151911	3.61214	1.60586	1.02808	3.22207	1.6437	1.03978	2.43142	3.11479	1.35502	7.81386	2.72365	1.01233	5.71839	1.30156	0.2185	2.90942	1.30156	0.2185	2.90942	1.42949	0.911972	2.07029	1.42949	0.911972	2.07029	60	Dynamic
		90	1.46191	0.755163	2.29795	0.843629	0.276664	1.52037	1.38779	0.773447	2.06743	1.47958	0.936018	2.62614	1.50701	1.02423	2.1359	2.39821	0.992541	4.49342	1.11573	0.278917	2.16765	1.11573	0.278917	2.16765	1.47453	0.989165	2.30868	1.47453	0.989165	2.30868	90
		Voi volume	10977.1			22731.3			8411.13			9273.54			13500.4			6271.08			6941.84			12148.2			9773.95			9454.54			Voi volume
	Static	120	N/a	N/a	N/a	N/a	N/a	N/a	N/a	N/a	N/a	N/a	N/a	N/a	N/a	N/a	N/a	N/a	N/a	N/a	N/a	N/a	N/a	N/a	N/a	N/a	N/a	N/a	N/a	N/a	N/a	N/a	120	Static
		180	N/a	N/a	N/a	N/a	N/a	N/a	N/a	N/a	N/a	N/a	N/a	N/a	N/a	N/a	N/a	N/a	N/a	N/a	N/a	N/a	N/a	N/a	N/a	N/a	N/a	N/a	N/a	N/a	N/a	N/a	180
		300	N/a	N/a	N/a	N/a	N/a	N/a	N/a	N/a	N/a	N/a	N/a	N/a	N/a	N/a	N/a	N/a	N/a	N/a	N/a	N/a	N/a	N/a	N/a	N/a	N/a	N/a	N/a	N/a	N/a	N/a	300
		Visceral fat																															Visceral fat
	Dynamic	60	0.730784	0.465332	1.16044	0.576311	0.36195	1.03663	1.7707	1.1478	2.26484	1.67456	1.30248	2.03018	0.975918	0.633219	1.53547	0.751668	0.50751	1.22138	0.816283	0.512453	1.3627	0.816283	0.512453	1.3627	1.04347	0.789645	1.41731	1.04347	0.789645	1.41731	60	Dynamic
		90	0.795838	0.5107	1.256	0.743889	0.297429	1.13221	1.74096	1.09524	2.23674	1.60439	1.32438	1.98465	1.10903	0.738921	1.45812	0.751748	0.485834	1.25237	0.879504	0.492662	1.49014	0.879504	0.492662	1.49014	1.10632	0.70105	1.47999	1.10632	0.70105	1.47999	90
		Voi volume	3215.39			3130.22			1490.58			1756.75			2746.93			2097.46			1352.17			2203.93			1682.23			2480.75			Voi volume
	Static	120	N/a	N/a	N/a	N/a	N/a	N/a	N/a	N/a	N/a	N/a	N/a	N/a	N/a	N/a	N/a	N/a	N/a	N/a	N/a	N/a	N/a	N/a	N/a	N/a	N/a	N/a	N/a	N/a	N/a	N/a	120	Static
		180	N/a	N/a	N/a	N/a	N/a	N/a	N/a	N/a	N/a	N/a	N/a	N/a	N/a	N/a	N/a	N/a	N/a	N/a	N/a	N/a	N/a	N/a	N/a	N/a	N/a	N/a	N/a	N/a	N/a	N/a	180
		300	N/a	N/a	N/a	N/a	N/a	N/a	N/a	N/a	N/a	N/a	N/a	N/a	N/a	N/a	N/a	N/a	N/a	N/a	N/a	N/a	N/a	N/a	N/a	N/a	N/a	N/a	N/a	N/a	N/a	N/a	300
		Muscle																															Muscle
	Dynamic	60	1.23975	1.01159	1.58675	1.17069	0.865735	1.70744	0.965662	0.786983	1.16812	0.899185	0.652918	1.28043	1.5622	1.21591	1.96199	1.45382	1.11249	2.01525	1.16942	0.939989	1.45691	1.16942	0.939989	1.45691	1.47693	1.12963	1.83829	1.47693	1.12963	1.83829	60	Dynamic
		90	1.1128	0.833637	1.64057	0.943808	0.513073	1.39961	1.01836	0.821295	1.37706	0.856358	0.648235	1.14151	1.36003	0.941401	2.06227	1.34394	0.955833	1.86416	1.19271	0.95122	1.6735	1.19271	0.95122	1.6735	1.40206	1.10554	1.71462	1.40206	1.10554	1.71462	90
		Voi volume	3854.21			4588.86			3619.98			4056.51			3534.8			3438.98			3236.69			4386.56			2533.99			3321.86			Voi volume
	Static	120	N/a	N/a	N/a	N/a	N/a	N/a	N/a	N/a	N/a	N/a	N/a	N/a	N/a	N/a	N/a	N/a	N/a	N/a	N/a	N/a	N/a	N/a	N/a	N/a	N/a	N/a	N/a	N/a	N/a	N/a	120	Static
		180	N/a	N/a	N/a	N/a	N/a	N/a	N/a	N/a	N/a	N/a	N/a	N/a	N/a	N/a	N/a	N/a	N/a	N/a	N/a	N/a	N/a	N/a	N/a	N/a	N/a	N/a	N/a	N/a	N/a	N/a	180
		300	N/a	N/a	N/a	N/a	N/a	N/a	N/a	N/a	N/a	N/a	N/a	N/a	N/a	N/a	N/a	N/a	N/a	N/a	N/a	N/a	N/a	N/a	N/a	N/a	N/a	N/a	N/a	N/a	N/a	N/a	300
		Vertebrae																															Vertebrae
	Dynamic	60	3.59741	2.8469	4.48327	2.80642	2.14767	3.24554	2.67417	1.64756	3.29072	2.58998	1.99375	3.10735	2.5545	1.93575	3.14838	2.74105	1.99845	3.41275	2.49273	1.58449	3.18731	2.49273	1.58449	3.18731	3.84393	2.82872	4.75643	3.84393	2.82872	4.75643	60	Dynamic
		90	2.59936	1.63851	3.49478	1.8908	1.41367	2.47623	2.48845	1.61893	3.15426	2.36649	1.77579	2.87399	2.07053	1.48376	2.49747	2.2049	1.57626	2.67677	2.2811	1.62594	3.08824	2.2811	1.62594	3.08824	3.08824	2.3969	4.25698	3.29005	2.3969	4.25698	90
		Voi volume	3470.92			2597.87			4343.98			4503.68			2289.11			2651.1			4705.97			4290.74			2714.98			2714.98			Voi volume
	Static	120	N/a	N/a	N/a	N/a	N/a	N/a	N/a	N/a	N/a	N/a	N/a	N/a	N/a	N/a	N/a	N/a	N/a	N/a	N/a	N/a	N/a	N/a	N/a	N/a	N/a	N/a	N/a	N/a	N/a	N/a	120	Static
		180	N/a	N/a	N/a	N/a	N/a	N/a	N/a	N/a	N/a	N/a	N/a	N/a	N/a	N/a	N/a	N/a	N/a	N/a	N/a	N/a	N/a	N/a	N/a	N/a	N/a	N/a	N/a	N/a	N/a	N/a	180
		300	N/a	N/a	N/a	N/a	N/a	N/a	N/a	N/a	N/a	N/a	N/a	N/a	N/a	N/a	N/a	N/a	N/a	N/a	N/a	N/a	N/a	N/a	N/a	N/a	N/a	N/a	N/a	N/a	N/a	N/a	300
		Spleen																															Spleen
	Dynamic	60	1.04254	0.719674	1.46536	1.06714	0.769629	1.50787	1.08467	0.688679	1.76398	0.919674	0.731537	1.14381	1.19528	0.881913	1.69821	1.25817	0.997542	1.69528	1.1115	0.725155	1.66001	1.10268	0.856344	1.8799	1.26809	0.941499	1.66871	1.26809	0.941499	1.66871	60	Dynamic
		90	0.989553	0.637245	1.54895	0.91904	0.602526	1.27342	1.03276	0.655669	1.61209	0.853202	0.630429	1.09435	1.18117	0.81255	1.62181	1.24988	0.954394	1.62808	1.18323	0.804506	1.78797	1.11755	0.856616	1.86268	1.25203	0.927225	1.96425	1.25203	0.927225	1.96425	90
		Voi volume	25829.6			26894.3			9603.59			6920.55			11115.5			14011.5			22049.9			7548.72			4833.74			4365.27			Voi volume
	Static	120	N/a	N/a	N/a	N/a	N/a	N/a	N/a	N/a	N/a	N/a	N/a	N/a	N/a	N/a	N/a	N/a	N/a	N/a	N/a	N/a	N/a	N/a	N/a	N/a	N/a	N/a	N/a	N/a	N/a	N/a	120	Static
		180	N/a	N/a	N/a	N/a	N/a	N/a	N/a	N/a	N/a	N/a	N/a	N/a	N/a	N/a	N/a	N/a	N/a	N/a	N/a	N/a	N/a	N/a	N/a	N/a	N/a	N/a	N/a	N/a	N/a	N/a	180
		300	N/a	N/a	N/a	N/a	N/a	N/a	N/a	N/a	N/a	N/a	N/a	N/a	N/a	N/a	N/a	N/a	N/a	N/a	N/a	N/a	N/a	N/a	N/a	N/a	N/a	N/a	N/a	N/a	N/a	N/a	300
		Kidney, left																															Kidney, left
	Dynamic	60	1.49997	0.973054	1.95333	1.32208	0.85721	1.79696	1.34802	1.04949	2.14512	1.47471	1.23105	1.76029	1.84914	1.24872	2.26909	1.64307	0.857053	2.28077	1.43305	0.955386	2.02662	1.51678	1.09734	1.86636	1.51613	1.133	1.96399	1.51613	1.133	1.96399	60	Dynamic
		90	1.37045	0.948267	1.8727	1.07165	0.627764	1.42389	1.30954	0.951167	2.31666	1.44864	1.20215	1.87011	1.80066	1.31481	2.31669	1.67521	0.971668	2.30177	1.57903	1.0802	2.04915	1.53163	1.04181	1.94919	1.51203	1.2022	2.03089	1.51203	1.2022	2.03089	90
		Voi volume	9369.36			9369.36			7772.31			2768.22			8730.54			11477.5			6377.55			3598.69			4876.33			5067.97			Voi volume
	Static	120	N/a	N/a	N/a	N/a	N/a	N/a	N/a	N/a	N/a	N/a	N/a	N/a	N/a	N/a	N/a	N/a	N/a	N/a	N/a	N/a	N/a	N/a	N/a	N/a	N/a	N/a	N/a	N/a	N/a	N/a	120	Static
		180	N/a	N/a	N/a	N/a	N/a	N/a	N/a	N/a	N/a	N/a	N/a	N/a	N/a	N/a	N/a	N/a	N/a	N/a	N/a	N/a	N/a	N/a	N/a	N/a	N/a	N/a	N/a	N/a	N/a	N/a	180
		300	N/a	N/a	N/a	N/a	N/a	N/a	N/a	N/a	N/a	N/a	N/a	N/a	N/a	N/a	N/a	N/a	N/a	N/a	N/a	N/a	N/a	N/a	N/a	N/a	N/a	N/a	N/a	N/a	N/a	N/a	300
		Pancreas																															Pancreas
	Dynamic	60	1.4463	1.01689	1.98272	1.34984	1.04361	1.82215	1.48957	0.841352	2.23903	1.56069	0.97746	2.39691	2.98066	2.36686	3.67333	2.65132	1.9971	3.69104	1.26553	0.875465	1.77073	1.25406	1.0046	1.59287	1.0046	1.59287	2.14959	1.6335	1.1894	4.98156	60	Dynamic
		90	1.38831	0.939639	2.01938	1.04994	0.746289	1.43603	1.44154	0.826553	2.12317	1.40793	0.904256	2.2142	2.27119	1.79537	2.7841	2.23396	1.71661	3.14964	1.24567	0.939934	1.77265	1.28687	0.989613	1.73468	1.51659	1.12618	2.0459	1.3655	1.0459	2.5124	90
		Voi volume	16375.1			9326.77			4322.68			4184.27			3407.04			3726.45			4493.03			2810.81			1863.22			3098.28			Voi volume
	Static	120	N/a	N/a	N/a	N/a	N/a	N/a	N/a	N/a	N/a	N/a	N/a	N/a	N/a	N/a	N/a	N/a	N/a	N/a	N/a	N/a	N/a	N/a	N/a	N/a	N/a	N/a	N/a	N/a	N/a	N/a	120	Static
		180	N/a	N/a	N/a	N/a	N/a	N/a	N/a	N/a	N/a	N/a	N/a	N/a	N/a	N/a	N/a	N/a	N/a	N/a	N/a	N/a	N/a	N/a	N/a	N/a	N/a	N/a	N/a	N/a	N/a	N/a	180
		300	N/a	N/a	N/a	N/a	N/a	N/a	N/a	N/a	N/a	N/a	N/a	N/a	N/a	N/a	N/a	N/a	N/a	N/a	N/a	N/a	N/a	N/a	N/a	N/a	N/a	N/a	N/a	N/a	N/a	N/a	300
